# Supplementary material for: Exploring the Relationships between Lifestyle Patterns and Epigenetic Biological Age Measures in Men
Source: Biomedicines. 2024 Sep 2;12(9):1985. doi: 10.3390/biomedicines12091985 (PMC11428654; doi:10.3390/biomedicines12091985)
Supplement: Supplementary file 1 [file biomedicines-12-01985-s001.zip]

Archive with 1 entries (1 files):
- biomedicines-3124736-supplementary.pdf
